# Supplementary material for: Efficacy and Underpinnings of the Effigy in Wildlife Management
Source: Animals (Basel). 2025 Aug 25;15(17):2503. doi: 10.3390/ani15172503 (PMC12427257; doi:10.3390/ani15172503)
Supplement: Supplementary file 1 [file animals-15-02503-s001.zip]

Archive with 1 entries (1 files):
- animals-3781170-supplementary.pdf
